# Supplementary material for: Multiple kinases inhibit origin licensing and helicase activation to ensure reductive cell division during meiosis
Source: eLife. 2018 Feb 1;7:e33309. doi: 10.7554/eLife.33309 (PMC5805409; doi:10.7554/eLife.33309)
Supplement: Supplementary file 1. — Related to Figure 5E. Shown are the phosphorylated Cdc6 peptides, the specific phosphorylated residue(s), the relative amount of those phosphopeptides detected in both biological replicates of buffer–treated and Ime2–treated Cdc6, and the average enrichment upon Ime2–treatment. See Materials and Methods for iTRAQ LC–MS/MS details. [file elife-33309-supp1.xlsx]

## Sheet: Sheet1
Cdc6 Phosphopeptides	Residue(s)	Buffer #1	Buffer #2	Ime2 #1	Ime2 #2	Enrichment (Ime2 / Buffer)
GSLNSAQVPLTPTTSPVKK	T371	1	0.876346	15.3274	17.2956	17.3864
GSLNSAQVPLTPTTSPVKK	T370	1	0.91741	13.5465	14.1215	14.4299
GSLNSAQVPLTPTTSPVKK	S362, T368	1	1.02174	12.8111	15.345	13.9267
GSLNSAQVPLTPTTSPVK	S362	1	0.976738	7.2381	9.24622	8.33916
GSLNSAQVPLTPTTSPVK	T368	1	1.05132	7.29538	8.94967	7.91931
GSLNSAQVPLTPTTSPVKK	T368	1	0.959576	6.3692	7.61718	7.13745
GSLNSAQVPLTPTTSPVK	S362, T368	1	1.01484	6.47347	7.76651	7.06754
GSLNSAQVPLTPTTSPVK	T370	1	1.16549	6.57013	7.43015	6.46518
SDSLYITGPPGTGK	T107	1	1.00123	5.06687	5.5689	5.31462
SDSLYITGPPGTGK	T112	1	1.0109	4.98927	5.62701	5.27938
NLFDDAPATPPRPLKR	T23	1	1.16267	4.25012	4.53299	4.06124
SSELVNLNSSDGALPAR	S73	1	0.988959	2.18936	1.9436	2.07795
FLLSPTR	T356	1	0.902078	1.83175	1.07212	1.52668
LLHANTSETQSVR	T233	1	0.947211	0.980229	1.24912	1.1449
